# Supplementary material for: Comprehensive Analysis of Miscanthus NF-YA Genes Reveals Potential Involvement in Drought Stress Adaptation
Source: Plants (Basel). 2025 Oct 8;14(19):3100. doi: 10.3390/plants14193100 (PMC12526792; doi:10.3390/plants14193100)
Supplement: Supplementary file 1 [file plants-14-03100-s001.zip]

Archive with 2 entries (2 files):
- plants-3803638-Supplementary Tables-second proof done.xlsx
- plants-3803638-Supplementary.pdf
