# Supplementary material for: Comprehensive Analysis of Miscanthus NF-YA Genes Reveals Potential Involvement in Drought Stress Adaptation
Source: Plants (Basel). 2025 Oct 8;14(19):3100. doi: 10.3390/plants14193100 (PMC12526792; doi:10.3390/plants14193100)
Supplement: Supplementary file 1 [file plants-14-03100-s001.zip › plants-3803638-Supplementary Tables-second proof done.xlsx]

## Sheet: Table S1
Table S1 Physical locations and properties of MsNF-YA genes in Miscanthus
Name	Gene ID	Chromosome No.	Number of amino acids	Molecular weight (KDa)	Theoretical pI	Subcellular location
MsNF-YA1	Misin01G325100.1	Chr01	253	27.9983	9.34	Nucleus
MsNF-YA2	Misin02G311300.1	Chr02	304	33.1178	9.33	Nucleus
MsNF-YA3	Misin03G329900.1	Chr03	298	32.5199	7.77	Nucleus
MsNF-YA4	Misin04G352700.1	Chr04	297	32.3468	7.74	Nucleus
MsNF-YA5	Misin01G464300.1	Chr01	247	27.064	8.68	Nucleus
MsNF-YA6	Misin02G458000.1	Chr02	244	26.7117	8.03	Nucleus
MsNF-YA7	Misin08G290800.1	Chr08	261	28.2105	10.4	Nucleus
MsNF-YA8	Misin07G509800.1	Chr07	290	31.5444	11.43	Nucleus
MsNF-YA9	Misin14G163900.1	Chr14	214	23.3066	8.54	Nucleus
MsNF-YA10	Misin15G189500.1	Chr15	208	22.719	8.96	Nucleus
MsNF-YA11	Misin01G118000.1	Chr01	266	28.0421	9.3	Nucleus
MsNF-YA12	Misin02G105600.1	Chr02	270	28.3606	9.69	Nucleus
MsNF-YA13	Misin03G012100.1	Chr03	197	21.3642	10.05	Nucleus
MsNF-YA14	Misin03G010200.1	Chr03	276	29.5213	9.81	Nucleus
MsNF-YA15	Misin01G132900.1	Chr01	346	36.5004	9.4	Nucleus
MsNF-YA16	Misin02G112000.1	Chr02	346	36.6645	9.69	Nucleus
MsNF-YA17	Misin14G166300.1	Chr14	334	36.0488	9.11	Nucleus
MsNF-YA18	Misin15G182000.1	Chr15	385	41.8144	9.39	Nucleus
ExPASy was used to calculate the molecular properties (molecular weight, number of amino acids, and isoelectric point ) of NF-YA proteins in Miscanthus.
The subcellular locations of MsNF-YA proteins were predicted using Cell-PLoc 2.0.

## Sheet: Table S2
Table S2 Ka/Ks ratio of paralogous pairs of NF-YA genes in Miscanthus
Gene pair_1	Gene ID	Gene pair_2	Gene ID	Ka	Ks	Ka/Ks	Duplication Type	Purifying selection
MsNF-YA11	Misin01G118000.1	MsNF-YA12	Misin02G105600.1	0.0450264	0.0985317	0.456973	Segmental	Yes
MsNF-YA5	Misin01G464300.1	MsNF-YA6	Misin02G458000.1	0.0276232	0.0889051	0.310704	Segmental	Yes
MsNF-YA1	Misin01G325100.1	MsNF-YA2	Misin02G311300.1	0.0629483	0.0984249	0.639556	Segmental	Yes
MsNF-YA15	Misin01G132900.1	MsNF-YA18	Misin15G182000.1	0.298813	0.972038	0.307409	Segmental	Yes
MsNF-YA2	Misin02G311300.1	MsNF-YA4	Misin04G352700.1	0.335663	0.916353	0.366303	Segmental	Yes
MsNF-YA16	Misin02G112000.1	MsNF-YA17	Misin14G166300.1	0.272557	1.07324	0.253956	Segmental	Yes
MsNF-YA16	Misin02G112000.1	MsNF-YA18	Misin15G182000.1	0.281039	1.04952	0.26778	Segmental	Yes
MsNF-YA14	Misin03G010200.1	MsNF-YA13	Misin03G012000.1	0.202856	0.404649	0.501313	Tandem	Yes
MsNF-YA3	Misin03G329900.1	MsNF-YA4	Misin04G352700.1	0.0118098	0.0145459	0.811899	Segmental	Yes
MsNF-YA8	Misin07G509800.1	MsNF-YA7	Misin08G290800.1	0.0304587	0.0297771	1.02289	Segmental	No
MsNF-YA17	Misin14G166300.1	MsNF-YA18	Misin15G182000.1	0.0228615	0.0545695	0.418942	Segmental	Yes
Ka/Ks > 1 means positive selection pressure, Ka/Ks = 1 means neutral selection pressure, and Ka/Ks < 1 means purification selection pressure.

## Sheet: Table S3
Table S3 Candidate protein interacting with MsNF-YA4
Arabidopsis gene name	Arabidopsis gene ID	Miscanthus gene name	Miscanthus gene ID
AtNFYB1	AT2G38880	MsNFYB1	Misin16G167200.1
AtNFYB2	AT5G47640	MsNFYB2	Misin03G330700.1
AtNFYB3	AT4G14540	MsNFYB3	Misin04G353800.1
AtNFYB5	AT2G47810	MsNFYB5	Misin06G410100.1
AtNFYB6	AT5G47670	MsNFYB6	Misin07G497900.1
AtNFYB7	AT2G13570	MsNFYB7	Misin01G321000.1
AtNFYC1	AT3G48590	MsNFYC1	Misin02G392000.2
AtNFYC2	AT1G56170	MsNFYC2	Misin07G130700.1
AtNFYC3	AT1G54830	MsNFYC3	Misin18G221300.1
AtNFYC9	AT1G08970	MsNFYC9	Misin19G219400.1

## Sheet: Table S4
Table S4 Primer pairs used in the present study
Primer	Usage	Sequence (5'-3')
MsNF-YA1 F	qRT-PCR	GGACCAGGAGGCCGTTTCAT
MsNF-YA1 R		ACACTTAAGATCCCAGAGCTCG
MsNF-YA2 F		CAGGAGCAGCAGCAGAATTCTC
MsNF-YA2 R		ACTCGAGATCCCAGAGCTCCT
MsNF-YA3 F		GGCAACAGCATAACCTCCCAAA
MsNF-YA3 R		CCTCCACCTTGCTGACTGAAGT
MsNF-YA4 F		GCAGTATCAGGCATCGAGTGGT
MsNF-YA4 R		ACCACTCGATGCCTGATACTGC
MsNF-YA5 F		TCAACGCGAAGCAATACCACG
MsNF-YA5 R		CCGAACTCTCTTCATCGCGTG
MsNF-YA6 F		CAATCGAGCCAGCCACCGAA
MsNF-YA6 R		TACGGCTTGCGACTTTTGACA
MsNF-YA7 F		TGGCGCAGCTGGAGATCGAT
MsNF-YA7 R		CCAGCTATGGTTCGCAAACCG
MsNF-YA8 F		CAATGGCCTCACGTGACAGTAG
MsNF-YA8 R		CTTCCATTATGCATCCCAGCTTG
MsNF-YA9 F		CGTCAGCTAATCAGGCAGGCAG
MsNF-YA9 R		AACAACCGACTGACACCATCTTG
MsNF-YA10 F		CCGACTCGAGTCACAAAGAGAA
MsNF-YA10 R		GTTGCCACATCTAGCGCCAGG
MsNF-YA11 F		AGAGGAAATGGGGGACGCTTC
MsNF-YA11 R		TGTGGAGCTATGAATCCGATCTC
MsNF-YA12 F		CTGGCATCCTAGAACAGCAGT
MsNF-YA12 R		CCAGATAATACATAGCTACCTCG
MsNF-YA13 F		GCGGACGGTGTGGCTCTCTA
MsNF-YA13 R		ATTGGTGCACAACAAGGAGCT
MsNF-YA14 F		CTTCCTCAACACTCGGAGCCTT
MsNF-YA14 R		ACCAGCGACGAGAGGAACAAG
MsNF-YA15 F		AGCTCCTCAAGGCGTGAACC
MsNF-YA15 R		GGGTAGGTAGGTAGATGATGTGG
MsNF-YA16 F		CCAGTGCTATGGCATGCTTACGA
MsNF-YA16 R		CACATAGATGGGTGCATCAGCAG
MsNF-YA17 F		GCACTGTTGAGCGTTCCACTC
MsNF-YA17 R		AGTCTTGACGCTTAACAGACTCC
MsNF-YA18 F		ATCTTCATGAGTCACGCCATCAG
MsNF-YA18 R		CTCTGAACTTGGAGACGCCACC
MsACTIN F		CCCGTTTGGTTCCACATCAA
MsACTIN R		CCGAACCTGCTGACTTTGTG
AtP5CS1 F		TTGTGATCCCAAGAGGAAGC
AtP5CS1 R		CGCTTTGCCATATCCGTATC
ACTIN2 F		CTAAGCTCTCAAGATCAAAGGC
ACTIN2 R		AACATTGCAAAGAGTTTCAAGG
MsNF-YA4 F	Full-length ORF cloning	AATGTTGTTTGGAGCTCAGTGTC
MsNF-YA4 R		TGTTGTGCCCACTCCTCTTCAC
MsNF-YA4 F	Transgenic Arabidopsis	acgggggactctagaggatccATGCCTGTGCTTTTACGGGA
MsNF-YA4 R		cgatcggggaaattcgagctcTTATATGGTGGAAACACGCT
BD-MsNF-YA4 F	Yeast two-hybrid assay	atggccatggaggccgaattcATGCCTGTGCTTTTACGGGAA
BD-MsNF-YA4 R		atgcggccgctgcaggtcgacTTATATGGTGGAAACACGCTG
AD-MsNF-YC2 F		gccatggaggccagtgaattcATGGAACCATCCTCACAGCCTC
AD-MsNF-YC2 R		cagctcgagctcgatggatccTCAGGGAGACTGCTGCTGCTGC
AD-MsNF-YB3 F		gccatggaggccagtgaattcATGCCGGACTCCGACAACGA
AD-MsNF-YB3 R		cagctcgagctcgatggatccTCACAACCTGTCCTGCCTGC
62SK-MsNF-YA4 F		cgctctagaactagtggatccATGCCTGTGCTTTTACGGGAA
62SK-MsNF-YA4 R		ggtaccgggccccccctcgagTTATATGGTGGAAACACGCTG
62SK-MsNF-YB3 F		cgctctagaactagtggatccATGCCGGACTCCGACAACGA
62SK-MsNF-YB3 R		ggtaccgggccccccctcgagTCACAACCTGTCCTGCCTGC
62SK-MsNF-YC2 F		cgctctagaactagtggatccATGGAACCATCCTCACAGCCTC
62SK-MsNF-YC2 R		ggtaccgggccccccctcgagTCAGGGAGACTGCTGCTGCTGC
LUC-MsP5CS1 F		ctatagggcgaattgggtaccATCCACTTGCTAAATTTTAGC
LUC-MsP5CS1 R		atcgataccgtcgacctcgagGGCCGCCGCCGGCGCTTTTA
LUC-MsSOD (Cu/Zn) F		ctatagggcgaattgggtaccCTATCTAGTAGATCTTTTCAT
LUC-MsSOD (Cu/Zn) R		atcgataccgtcgacctcgagTGTTTGCAGATCACATAAACA
LUC-MsPOD1 F		ctatagggcgaattgggtaccCAACATTCATTTGAAAGTGG
LUC-MsPOD1 R		atcgataccgtcgacctcgagCGCTGTGCGTATGGATAGCT
LUC-MsCAT1 F		ctatagggcgaattgggtaccTTCTCATATATGCAGGGCAA
LUC-MsCAT1 R		atcgataccgtcgacctcgagGGCTGCCGGTGGGATCGCGT
